# Supplementary material for: Cardiovascular Magnetic Resonance Imaging in Familial Dilated Cardiomyopathy
Source: Medicina (Kaunas). 2023 Feb 23;59(3):439. doi: 10.3390/medicina59030439 (PMC10057087; doi:10.3390/medicina59030439)
Supplement: Supplementary file 1 [file medicina-59-00439-s001.zip]

Archive with 1 entries (1 files):
- medicina-2098604-supplementary.wmv
